# Supplementary material for: “Divergent Needs and the Empathy Gap”: Exploring the Experience of Workplace Violence Against Nurses Employed in the Emergency Department
Source: Healthcare (Basel). 2025 May 11;13(10):1118. doi: 10.3390/healthcare13101118 (PMC12111539; doi:10.3390/healthcare13101118)
Supplement: Supplementary file 1 [file healthcare-13-01118-s001.zip]

Archive with 1 entries (1 files):
- healthcare-3609566-supplementary.pdf
